# Supplementary material for: Development of an Australian Bread Wheat Nested Association Mapping Population, A New Genetic Diversity Resource for Breeding under Dry and Hot Climates
Source: Int J Mol Sci. 2021 Apr 21;22(9):4348. doi: 10.3390/ijms22094348 (PMC8122485; doi:10.3390/ijms22094348)
Supplement: Supplementary file 1 [file ijms-22-04348-s001.zip]

Archive with 11 entries (10 files):
- Supplementary data/
- __MACOSX/._Supplementary data
- Supplementary data/Table S1.xlsx
- Supplementary data/Table S2.xlsx
- Supplementary data/Figure S1-3.tif
- Supplementary data/Figure S2.tif
- Supplementary data/Figure S3.tif
- Supplementary data/Figure S1-1.tif
- Supplementary data/Figure S1-2.tif
- Supplementary data/Figure S1-4.tif
- Supplementary data/Table S3.xlsx
