# Supplementary material for: Development of an Australian Bread Wheat Nested Association Mapping Population, A New Genetic Diversity Resource for Breeding under Dry and Hot Climates
Source: Int J Mol Sci. 2021 Apr 21;22(9):4348. doi: 10.3390/ijms22094348 (PMC8122485; doi:10.3390/ijms22094348)
Supplement: Supplementary file 1 [file ijms-22-04348-s001.zip › Supplementary data/Table S1.xlsx]

## Sheet: Sheet1
Table S1. List of exotic parents used in the development of the NAM population.
Name	Exotic parent number	Collection	Country of origin	Type	Reason for inclusion
117-var.12/564	EP01	INRA Spring Wheat Collection	PAKISTAN	T. aestivum variety	Genetic diversity
6-1-3	EP02	INRA Spring Wheat Collection	EGYPT	T. aestivum	Originating from countries with dry and hot weather conditions
ACADEMIE DE PEKIN	EP03	INRA Spring Wheat Collection	CHINA	T. aestivum variety	Originating from countries with dry and hot weather conditions
AFRICA MAYO	EP04	INRA Spring Wheat Collection	KENYA		Originating from countries with dry and hot weather conditions
ANDES 56	EP05	INRA Spring Wheat Collection	COLOMBIA		Originating from countries with dry and hot weather conditions
AUS19123 (Asia Minor 71)	EP06	In-house collection	IRAQ	T. aestivum	Heat Tolerance
BAHATANE 87	EP07	INRA Spring Wheat Collection	ALGERIA	T. aestivum variety	Originating from countries with dry and hot weather conditions
BT2277	EP08	INRA Spring Wheat Collection	TUNISIA	T. aestivum breeding line	Heat Tolerance
BT2281	EP09	INRA Spring Wheat Collection	TUNISIA	T. aestivum variety	Originating from countries with dry and hot weather conditions
BUCK_ATLANTICO	EP10	INRA Spring Wheat Collection	ARGENTINA	T. aestivum variety	Originating from countries with dry and hot weather conditions
BUCKBUCK'S'	EP11	INRA Spring Wheat Collection	MEXICO (CIMMYT)	T. aestivum variety	Originating from countries with dry and hot weather conditions
Ciano 79	EP12	In-house collection	MEXICO (CIMMYT)	T. aestivum variety	Nitrogen Use Efficiency
COPPADRA	EP13	INRA Spring Wheat Collection	TURKEY	T. aestivum	Genetic diversity
Cul 10	EP14	ACPFG	KAZAKHSTAN	T. aestivum	Nitrogen Use Efficiency
Cul 9	EP15	ACPFG	KAZAKHSTAN	T. aestivum	Nitrogen Use Efficiency
DAERAAD	EP16	INRA Spring Wheat Collection	SOUTH AFRICA		Originating from countries with dry and hot weather conditions
EMU'S'	EP17	INRA Spring Wheat Collection	MEXICO (CIMMYT)	T. aestivum variety	Originating from countries with dry and hot weather conditions
ESTANZUELA DORADO	EP18	INRA Spring Wheat Collection	URUGUAY	T. aestivum	Originating from countries with dry and hot weather conditions
FRONTANA 3671	EP19	INRA Spring Wheat Collection	BRAZIL	T. aestivum	Originating from countries with dry and hot weather conditions
G72300	EP20	INRA Spring Wheat Collection	GREECE	T. aestivum	Originating from countries with dry and hot weather conditions
Genaro F81	EP21				Nitrogen Use Efficiency
Granarolo	EP22	INRA Spring Wheat Collection	ITALY	T. aestivum variety	Originating from countries with dry and hot weather conditions
AUS14616 (H1440)	EP23	In-house collection	AUSTRALIA (WA)	T. aestivum variety	Heat Tolerance
AUS14681 (H1534)	EP24				Heat Tolerance
AUS14810 (H1685)	EP25				Heat Tolerance
AUS14828 (H1703)	EP26				Heat Tolerance
H742A	EP27	INRA Spring Wheat Collection	ISRAEL	T. aestivum variety	Originating from countries with dry and hot weather conditions
AUS28080 (India 227)	EP28				Heat Tolerance
AUS27832(INDIA_231)	EP29	In-house collection	CIMMYT	T. aestivum	Heat Tolerance
AUS28093(INDIA_322)	EP30				Heat Tolerance
Inia 66	EP31	In-house collection	MEXICO (CIMMYT)	T. aestivum variety	Nitrogen Use Efficiency
AUS4885 (Iraq 1)	EP32		IRAQ	synthetic hexaploid	Heat Tolerance
Jupateco 73	EP33	In-house collection	MEXICO (CIMMYT)	T. aestivum variety	Nitrogen Use Efficiency
LW333	EP34	INRA Spring Wheat Collection	ARMENIA	T. aestivum	Originating from countries with dry and hot weather conditions
LW 334	EP35	INRA Spring Wheat Collection	TURKEY	T. aestivum	Genetic diversity
LW 335	EP36	INRA Spring Wheat Collection	TURKEY	T. aestivum	Genetic diversity
LW336	EP37	INRA Spring Wheat Collection	MOROCCO	T. aestivum	Originating from countries with dry and hot weather conditions
LW 337	EP38	INRA Spring Wheat Collection	ETHIOPIA	T. aestivum	Genetic diversity
LW349	EP39	INRA Spring Wheat Collection	TAJIKISTAN	T. aestivum	Originating from countries with dry and hot weather conditions
LW369	EP40	INRA Spring Wheat Collection	TURKMENISTAN	T. aestivum	Originating from countries with dry and hot weather conditions
M708//G25/N163	EP41	INRA Spring Wheat Collection	ISRAEL	T. aestivum	Genetic diversity
MEIRA	EP42	INRA Spring Wheat Collection	SPAIN	T. aestivum variety	Originating from countries with dry and hot weather conditions
Menflo	EP43	INRA Spring Wheat Collection	CHILE	T. aestivum variety	Originating from countries with dry and hot weather conditions
MISKAAGANI	EP44	INRA Spring Wheat Collection	LEBANON		Originating from countries with dry and hot weather conditions
MOCHO DE ESPIGA BRANCA	EP45	INRA Spring Wheat Collection	PORTUGAL	T. aestivum variety	Originating from countries with dry and hot weather conditions
N46	EP46	INRA Spring Wheat Collection	ISRAEL	T. aestivum variety	Genetic diversity
N67M2	EP47	INRA Spring Wheat Collection	ISRAEL	T. aestivum	Genetic diversity
ODESSA EXP.STA.17413	EP48	INRA Spring Wheat Collection	SYRIA	T. aestivum variety	Originating from countries with dry and hot weather conditions
ODESSA EXP.STA.19565	EP49	INRA Spring Wheat Collection	ETHIOPIA	T. aestivum variety	Originating from countries with dry and hot weather conditions
Opata 85	EP50	In-house collection	MEXICO (CIMMYT)	T. aestivum variety	Nitrogen Use Efficiency
Palestinskaya	EP51	INRA Spring Wheat Collection	PALESTINE	T. aestivum variety	Originating from countries with dry and hot weather conditions
PAMUKALE	EP52	INRA Spring Wheat Collection	TURKEY	T. aestivum variety	Originating from countries with dry and hot weather conditions
PBW 343	EP53	In-house collection	INDIA	T. aestivum variety	Nitrogen Use Efficiency
AUS5207(PERSIA_21)	EP54	In-house collection	IRAN	T. aestivum landrace	Heat Tolerance
AUS5186 (Persia 4)	EP55	In-house collection	IRAN	T. aestivum landrace	Heat Tolerance
AUS5190 (PERSIA_7)	EP56	In-house collection	IRAN	T. aestivum landrace	Heat Tolerance
Pitic 62	EP57				Nitrogen Use Efficiency
ROELFS F2007	EP58	In-house collection	MEXICO (CIMMYT)	T. aestivum variety	Nitrogen Use Efficiency
S975-A4-A1	EP59	INRA Spring Wheat Collection	ZIMBABWE	T. aestivum variety	Originating from countries with dry and hot weather conditions
Siete cerros	EP60	In-house collection	MEXICO (CIMMYT)	T. aestivum variety	Nitrogen Use Efficiency
SOKOLL	EP61	CIMMYT	MEXICO (CIMMYT)	T. aestivum variety	Heat Tolerance
Suzuki12 (cid394087sid30)	EP62	CIMMYT	MEXICO (CIMMYT)	T. aestivum breeding line	Heat Tolerance
Suzuki17 (cid473259sid69)	EP63	CIMMYT	MEXICO (CIMMYT)	T. aestivum breeding line	Heat Tolerance
Suzuki23 (cid473259sid70)	EP64	CIMMYT	MEXICO (CIMMYT)	T. aestivum breeding line	Heat Tolerance
Suzuki24 (cid460354sid132)	EP65	CIMMYT	MEXICO (CIMMYT)	T. aestivum breeding line	Heat Tolerance
Suzuki 3 (cid183961sid5)	EP66	CIMMYT	MEXICO (CIMMYT)	T. aestivum breeding line	Heat Tolerance
Suzuki9 (cid428603sid31)	EP67	CIMMYT	MEXICO (CIMMYT)	T. aestivum breeding line	Heat Tolerance
Synthetic W7984	EP68	In-house collection	MEXICO (CIMMYT)	T. aestivum	Heat Tolerance
Tacupeto 2001	EP69	In-house collection	MEXICO (CIMMYT)	T. aestivum variety	Nitrogen Use Efficiency
TAFERSTAT	EP70	INRA Spring Wheat Collection	ALGERIA	T. aestivum variety	Originating from countries with dry and hot weather conditions
Thori, 212-var.8/1	EP71	INRA Spring Wheat Collection	PAKISTAN	T. aestivum variety	Originating from countries with dry and hot weather conditions
U-Man-Syao-Mai	EP72	INRA Spring Wheat Collection	CHINA	T. aestivum variety	Originating from countries with dry and hot weather conditions
VOROBEY (Pastor x Synthetic-derived)	EP73	In-house collection	MEXICO (CIMMYT)	T. aestivum variety	Heat Tolerance
AUS17838 (W98)	EP74	In-house collection	MEXICO (CIMMYT)	T. aestivum	Heat Tolerance
Yecora 70	EP75	In-house collection	CHILE	T. aestivum variety	Nitrogen Use Efficiency
ZILVE	EP76	INRA Spring Wheat Collection	TURKEY	T. aestivum variety	Genetic diversity
