# Supplementary material for: Development of an Australian Bread Wheat Nested Association Mapping Population, A New Genetic Diversity Resource for Breeding under Dry and Hot Climates
Source: Int J Mol Sci. 2021 Apr 21;22(9):4348. doi: 10.3390/ijms22094348 (PMC8122485; doi:10.3390/ijms22094348)
Supplement: Supplementary file 1 [file ijms-22-04348-s001.zip › Supplementary data/Table S2.xlsx]

## Sheet: Sheet1
Table S2: List ofexisting NAM families and their population sizes
Reference parent	Exotic parent name	Exotic parent number	Family name	Number of lines per family
Gladius	117-var.12/564	EP01	GLEP01	24
Gladius	6-1-3	EP02	GLEP02	24
Gladius	ACADEMIE DE PEKIN	EP03	GLEP03	24
Gladius	AFRICA MAYO	EP04	GLEP04	24
Gladius	ANDES 56	EP05	GLEP05	24
Gladius	BAHATANE 87	EP07	GLEP07	24
Gladius	BT2277	EP08	GLEP08	24
Gladius	BT2281	EP09	GLEP09	24
Gladius	BUCK_ATLANTICO	EP10	GLEP10	24
Gladius	BUCKBUCK'S'	EP11	GLEP11	24
Gladius	COPPADRA	EP13	GLEP13	24
Gladius	DAERAAD	EP16	GLEP16	24
Gladius	EMU'S'	EP17	GLEP17	22
Gladius	ESTANZUELA DORADO	EP18	GLEP18	22
Gladius	FRONTANA 3671	EP19	GLEP19	23
Gladius	G72300	EP20	GLEP20	24
Gladius	Genaro F81	EP21	GLEP21	28
Gladius	Granarolo	EP22	GLEP22	24
Gladius	AUS14616 (H1440)	EP23	GLEP23	24
Gladius	AUS14681 (H1534)	EP24	GLEP24	24
Gladius	AUS14810 (H1685)	EP25	GLEP25	24
Gladius	H742A	EP27	GLEP27	24
Gladius	AUS28080 (India 227)	EP28	GLEP28	16
Gladius	AUS27832 (India 231)	EP29	GLEP29	24
Gladius	AUS28093 (India 322)	EP30	GLEP30	24
Gladius	Inia 66	EP31	GLEP31	26
Gladius	Jupateco 73	EP33	GLEP33	23
Gladius	LW333	EP34	GLEP34	24
Gladius	LW334	EP35	GLEP35	24
Gladius	LW335	EP36	GLEP36	56
Gladius	LW336	EP37	GLEP37	64
Gladius	LW337	EP38	GLEP38	63
Gladius	LW349	EP39	GLEP39	64
Gladius	LW369	EP40	GLEP40	63
Gladius	M708//G25/N163	EP41	GLEP41	62
Gladius	MEIRA	EP42	GLEP42	32
Gladius	Menflo	EP43	GLEP43	24
Gladius	MOCHO DE ESPIGA BRANCA	EP45	GLEP45	28
Gladius	N46	EP46	GLEP46	56
Gladius	N67M2	EP47	GLEP47	64
Gladius	ODESSA EXP.STA.17413	EP48	GLEP48	64
Gladius	ODESSA EXP.STA.19565	EP49	GLEP49	32
Gladius	Opata 85	EP50	GLEP50	29
Gladius	Palestinskaya	EP51	GLEP51	24
Gladius	PAMUKALE	EP52	GLEP52	24
Gladius	PBW 343	EP53	GLEP53	29
Gladius	AUS5207 (Persia 21)	EP54	GLEP54	24
Gladius	AUS5186 (Persia 4)	EP55	GLEP55	27
Gladius	AUS5190 (Persia 7)	EP56	GLEP56	24
Gladius	Pitic 62	EP57	GLEP57	25
Gladius	ROELFS F2007	EP58	GLEP58	26
Gladius	S975-A4-A1	EP59	GLEP59	24
Gladius	Siete cerros	EP60	GLEP60	25
Gladius	Suzuki12	EP62	GLEP62	30
Gladius	Suzuki17	EP63	GLEP63	21
Gladius	Suzuki23	EP64	GLEP64	23
Gladius	Suzuki24	EP65	GLEP65	23
Gladius	Suzuki 3	EP66	GLEP66	32
Gladius	Suzuki9	EP67	GLEP67	26
Gladius	Tacupeto 2001	EP69	GLEP69	27
Gladius	TAFERSTAT	EP70	GLEP70	26
Gladius	Thori, 212-var.8/1	EP71	GLEP71	31
Gladius	U-Man-Syao-Mai	EP72	GLEP72	24
Gladius	VOROBEY (Pastor x Synthetic-derived)	EP73	GLEP73	23
Gladius	AUS17838 (W98)	EP74	GLEP74	29
Gladius	Yecora 70	EP75	GLEP75	26
Gladius	ZILVE	EP76	GLEP76	26
Scout	117-var.12/564	EP01	SCEP01	24
Scout	ACADEMIE DE PEKIN	EP03	SCEP03	23
Scout	AFRICA MAYO	EP04	SCEP04	23
Scout	ANDES 56	EP05	SCEP05	24
Scout	AUS19123 (Asia Minor 71)	EP06	SCEP06	23
Scout	BAHATANE 87	EP07	SCEP07	24
Scout	BT2281	EP09	SCEP09	24
Scout	BUCK_ATLANTICO	EP10	SCEP10	24
Scout	BUCKBUCK'S'	EP11	SCEP11	24
Scout	Ciano 79	EP12	SCEP12	21
Scout	COPPADRA	EP13	SCEP13	24
Scout	DAERAAD	EP16	SCEP16	24
Scout	EMU'S'	EP17	SCEP17	24
Scout	ESTANZUELA DORADO	EP18	SCEP18	24
Scout	FRONTANA 3671	EP19	SCEP19	24
Scout	G72300	EP20	SCEP20	24
Scout	Genaro F81	EP21	SCEP21	22
Scout	Granarolo	EP22	SCEP22	24
Scout	AUS14616 (H1440)	EP23	SCEP23	24
Scout	AUS14681 (H1534)	EP24	SCEP24	24
Scout	AUS14810 (H1685)	EP25	SCEP25	24
Scout	H742A	EP27	SCEP27	24
Scout	AUS28080 (India 227)	EP28	SCEP28	23
Scout	AUS27832 (India 231)	EP29	SCEP29	24
Scout	AUS28093 (India 322)	EP30	SCEP30	23
Scout	Inia 66	EP31	SCEP31	26
Scout	Jupateco 73	EP33	SCEP33	23
Scout	LW333	EP34	SCEP34	23
Scout	LW334	EP35	SCEP35	23
Scout	LW335	EP36	SCEP36	24
Scout	LW336	EP37	SCEP37	22
Scout	LW337	EP38	SCEP38	24
Scout	LW349	EP39	SCEP39	24
Scout	LW369	EP40	SCEP40	24
Scout	M708//G25/N163	EP41	SCEP41	24
Scout	MEIRA	EP42	SCEP42	24
Scout	Menflo	EP43	SCEP43	23
Scout	MOCHO DE ESPIGA BRANCA	EP45	SCEP45	24
Scout	N46	EP46	SCEP46	24
Scout	N67M2	EP47	SCEP47	24
Scout	ODESSA EXP.STA.17413	EP48	SCEP48	24
Scout	ODESSA EXP.STA.19565	EP49	SCEP49	23
Scout	Palestinskaya	EP51	SCEP51	24
Scout	PAMUKALE	EP52	SCEP52	24
Scout	AUS5207 (Persia 21)	EP54	SCEP54	24
Scout	AUS5190 (Persia 7)	EP56	SCEP56	24
Scout	Pitic 62	EP57	SCEP57	22
Scout	S975-A4-A1	EP59	SCEP59	24
Scout	Siete cerros	EP60	SCEP60	34
Scout	SOKOLL	EP61	SCEP61	23
Scout	Tacupeto 2001	EP69	SCEP69	76
Scout	TAFERSTAT	EP70	SCEP70	24
Scout	Thori, 212-var.8/1	EP71	SCEP71	24
Scout	U-Man-Syao-Mai	EP72	SCEP72	24
Scout	VOROBEY (Pastor x Synthetic-derived)	EP73	SCEP73	46
Scout	AUS17838 (W98)	EP74	SCEP74	54
Scout	Yecora 70	EP75	SCEP75	63
Scout	ZILVE	EP76	SCEP76	24
				3535
