# Supplementary material for: Development of an Australian Bread Wheat Nested Association Mapping Population, A New Genetic Diversity Resource for Breeding under Dry and Hot Climates
Source: Int J Mol Sci. 2021 Apr 21;22(9):4348. doi: 10.3390/ijms22094348 (PMC8122485; doi:10.3390/ijms22094348)
Supplement: Supplementary file 1 [file ijms-22-04348-s001.zip › Supplementary data/Table S3.xlsx]

## Sheet: Sheet1
Table S3: Weather data and setup of the field trials
			Environmental conditions
			Month	Temperature (oC)			Total Rainfall (mm)	Photoperiod range (hrs:min:s)	Average Air Humidity (%)
				Max	Min	Mean
Site	Number of NAM lines per site	Sowing date
Roseworthy 2017	530	2017-05-18	May	22	4	14	19.2	10:00:24 -10:42:47	68
			June	19	2	11	10.4	9:59:30 -9:52:13	78
			July	20	3	12	65.8	9:59:39 - 102347	72
			August	22	4	12	70.6	10:25:20 - 11:20:12	71
			September	29	4	12	ꟷ	11:22:14 - 12:32:30	64
			October	32	7	17	21.8	12:25:39 - 13:28:40	60
			November	37	9	21		13:30:11 - 14:16:06	52
Roseworthy 2018	238	2018-05-18
			May	26	6	15	18.8	10:43:14 - 10:00:38	66
			June	20	2	11	38.4	9:59:43 - 9:52:07	71
			July	20	3	12	30.6	9:52:32 - 10:23:25	66
			August	26	5	13	80	10:24:57 - 11:19:42	63
			September	26	3	13	21.8	11:21:44 - 12:22:58	61
			October	33	3	17	17	12:22:50 - 13:27:45	56
			November	35	8	18	40.6	13:29:42 - 14:15:50	56
Dandaragan 2018	238	2018-06-07
			June	24	4	14	ꟷ	10:17:26 - 10:11:02	76
			July	22	3	14	133.8	10:11:23 - 10:37:48	76
			August	25	3	13	164	10:39:07 - 11:26:08	75
			September	28	3	14	32.5	11:29:53 - 12:20:40	70
			October	33	7	14	38.4	12:22:31 - 13:16:26	67
			November	36	6	19	0	13:18:07 - 13:57:35	56
			December	40	9	23	0	13:58:31 - 14:06:16	53
Roseworthy 2019	238	2019-05-18
			May	25	6	14	13.6	10:43:39 - 10:00:51	70
			June	22	0	12	52.2	9:59:55 - 9:52:01	69
			July	22	5	12	28.6	9:52:25 - 10:23:03	76
			August	21	2	11	38.6	10:24:35 - 11:19:13	69
			September	30	4	13	38.4	11:21:14 - 12:22:27	65
			October	36	6	17	14.4	12:24:36 - 13:27:17	56
			November	39	8	17	16.2	13:29:14 - 14:15:34	56
